# Supplementary material for: A kinase-independent function of AKT promotes cancer cell survival
Source: eLife. 2014 Dec 31;3:e03751. doi: 10.7554/eLife.03751 (PMC4337624; doi:10.7554/eLife.03751)
Supplement: Figure 1—source data 1. — DOI: http://dx.doi.org/10.7554/eLife.03751.004 [file elife03751s001.xlsx]

## Sheet: Fig 1B
		% Cell Death			% Cell Death (AVG)	SE
EBC1 + vehicle	Day 5	7.77778	8.39507	5.96206	7.3783	0.730198			Figure 1b - Source Data
EBC1 + 125nM MK2206		11.7978	17.1429	10.9453	13.2953	1.93946
EBC1 + 250nM MK2206		23.3533	15.5172	23.4568	20.7758	2.62944
EBC1 + 500nM MK2206		21.6216	20.4545	25	22.3587	1.36294
EBC1 + 1000nM MK2206		25.3846	27.5591	26.7123	26.552	0.632805
EBC1 + 2000nM MK2206		38.5417	36.2205	36.0294	36.9305	0.807461
EBC1 + 125nM GSK690693		15.2893	12.7753	12.406	13.4902	0.905823
EBC1 + 250nM GSK690693		11.6364	12.4277	10.7143	11.5928	0.495111
EBC1 + 500nM GSK690693		16.3265	13.3117	15.7143	15.1175	0.920041
EBC1 + 1000nM GSK690693		11.8705	15.1125	19.0164	15.3331	2.06579
EBC1 + 2000nM GSK690693		17.3333	16.0305	12.605	15.323	1.41004
EBC1 + 50nM crizotinib		44.6602	43.3628	46.729	44.9173	0.98019
																					#DIV/0!	**
																					#DIV/0!	**
																					#DIV/0!	*
																					#DIV/0!	**

## Sheet: Fig 1C
		% Cell Death			% Cell Death (AVG)	SE
EBC1 + vehicle	Day 5	10.0478	7.86517	7.31707	8.41003	0.834054			Figure 1C - Source Data
EBC1 + 4000nM GDC0068		16.6667	20.7317	15.7895	17.7293	1.52242
EBC1 + 2000nM MK2206		41.0256	39.7436	38.4615	39.7436	0.740193
																					#DIV/0!	***
																					#DIV/0!	**

## Sheet: Fig 1D
		% Cell Death			% Cell Death (AVG)	SE
MDA-MB-361 + vehicle	Day 1	3.0303	1.49254	1.94175	2.15486	0.456525
MDA-MB-361 + 2uM MK2206		3.0303	1.49254	1.94175	2.15486	0.456525			Figure 1D- Source Data
MDA-MB-361 + 2uM GSK690693		3.0303	1.49254	1.94175	2.15486	0.456525
MDA-MB-361 + vehicle	Day 3	1.33334	0.588234	0	0.640523	0.385788
MDA-MB-361 + 2uM MK2206		40	47.1154	34.6154	40.5769	3.61995
MDA-MB-361 + 2uM GSK690693		11.4504	8.84354	9.09091	9.79494	0.830793
MDA-MB-361 + vehicle	Day 5	13.3574	6.79245	9.12547	9.75844	1.92138
MDA-MB-361 + 2uM MK2206		48.2993	39.5349	44.2623	44.0322	2.53269
MDA-MB-361 + 2uM GSK690693		15.1899	12.7072	10.5263	12.8078	1.34719
MDA-MB-361 + vehicle	Day 7	4.0872	1.66205	2.24719	2.66548	0.730652
MDA-MB-361 + 2uM MK2206		40.5594	35.5556	32.6797	36.2649	2.30216
MDA-MB-361 + 2uM GSK690693		19.375	14.6667	15.1079	16.3832	1.50132

## Sheet: Fig 1E
		% Cell Death			% Cell Death (AVG)	SE
MDA-MB-361 + vehicle	Day 5	1.91083	5.75539	2.77778	8.36557	0.725339
MDA-MB-361 + 250nM MK2206		17.3913	9.18367	12.0879	48.5609	4.18725			Figure 1E - Source Data
MDA-MB-361 + 500nM MK2206		10.5263	16.6667	11.2245	13.2615	1.25541
MDA-MB-361 + 1000nM MK2206		23.9437	24.6377	22.5806	10.969	3.19038
MDA-MB-361 + 2000nM MK2206		40.7895	27.9412	43.4211	11.9557	1.81815
MDA-MB-361-hAKT1 + vehicle		4.34782	2.73972	4.32098	12.2055	3.73363
MDA-MB-361-hAKT1 + 250nM MK2206		17.3469	14.5455	13.2231	15.0385	1.2157
MDA-MB-361-hAKT1 + 500nM MK2206		21.8391	16.4557	25.4386	21.2445	2.61013
MDA-MB-361-hAKT1 + 1000nM MK2206		24.6753	28	35.6322	29.4358	3.24343
MDA-MB-361-hAKT1 + 2000nM MK2206		44.2623	29.8507	35.4839	36.5323	4.19315
MDA-MB-361-hAKT1-W80A + vehicle		4.12371	1.11111	1.6129	2.28257	0.931895
MDA-MB-361-hAKT1-W80A + 250nM MK2206		1.68067	0.925926	0.934578	1.18039	0.250152
MDA-MB-361-hAKT1-W80A + 500nM MK2206		3.22581	4.80769		4.01675	0.645802
MDA-MB-361-hAKT1-W80A + 1000nM MK2206		2.5	8.43374	3.90625	4.94666	1.79017
MDA-MB-361-hAKT1-W80A + 2000nM MK2206		5.26316	9.72222	12.6214	9.20225	2.13998

## Sheet: Fig1-Fig. supplement 2-EBC1
		% Cell Death			% Cell Death (AVG)	SE
EBC1 + vehicle	Day 5	21.5827	20.9719	21.5736	21.3761	0.202116			Fig1-Fig. supplement 2-EBC1
EBC1 + 2μM GSK		25.0712	21.8182	25.779	24.2228	1.21955
EBC1 + 1μM MK2206		51.2077	47.541	49.4318	49.3935	1.05867

## Sheet: Fig1-Fig. supplement 2-H1993
	% Cell Death			% Cell Death (AVG)	SE
H1993 + vehicle	26.8908	20.1681	16.2698	21.1096	3.10192				Fig1-Fig. supplement 2-H1993
H1993 + 2000nM GSK690693	15.3846	24.0223	22.5108	20.6393	2.66331
H1993 + 2000nM MK2206	31.3043	41.5929	37.5	36.7991	2.99066

## Sheet: Fig1-Fig. supplement 2-H1648
		% Cell Death			% Cell Death (ACG)	SE
H1648 + vehicle	Day 5	19.1489	16.1616	17.9775	17.7627	0.86903			Fig1-Fig. supplement 2-H1648
H1648 + 2000nM GSK690693		14.7368	19.5122	14	16.083	1.72773
H1648 + 2000nM MK2206		46.25	44	32.5581	40.936	4.23901

## Sheet: Fig1-Fig. supplement 2-GTL16
		% Cell Death			% Cell Death (AVG)	SE
GTL16 + vehicle	Day 5	8.31135	7.02917	8.22281	7.85444	0.413425			Fig1-Fig. supplement 2-GTL16
GTL16 + 2000nM GSK690693		10.1173	8.87096	10.6294	9.87255	0.522152
GTL16 + 2000nM MK2206		16.3534	19.7822	19.6787	18.6048	1.12609

## Sheet: Fig1-Fig supplement3-MDA-MB-361
		% Cell Death			% Cell Death (AVG)	SE
MDA-MB-361 + vehicle	Day 5	4.8	8.9	7.5	7.1	1.19145
MDA-MB-361 + 2μM GSK690693		14.9	13.1	18.3	15.4	1.53552			Fig1-Fig supplement3-MDA-MB-361
MDA-MB-361 + 2μM MK2206		35.7	37.8	33.6	35.7	1.19954

## Sheet: Fig1-Fig. supplement 3-MCF7
		% Cell Death			% Cell Death (AVG)	SE
MCF7 + vehicle	Day 5	10.0515	10.8401	10.585	10.4922	0.232316
MCF7 + 1μM GSK690693		14.8148	10.2804	12.5476	12.5476	1.30898			Fig1-Fig. supplement 3-MCF7
MCF7 + 1μM MK2206		36.4706	19.7605	35.4286	30.5532	5.40474

[truncated: 8 more sheets: Fig1-Fig. supplement 3-BT474, Fig 1-Fig. supplement 4 HCC827, Fig 1-Fig. supplement 4 HCC4006, Fig 1 -Fig. supplement 4 H1975, Fig 1-Fig. supplement 5, Fig 1-Fig. supplement 6, Fig1-Fig. supplement 7-left, Fig1-Fig. supplement 7-right]
