# Supplementary material for: A kinase-independent function of AKT promotes cancer cell survival
Source: eLife. 2014 Dec 31;3:e03751. doi: 10.7554/eLife.03751 (PMC4337624; doi:10.7554/eLife.03751)
Supplement: Figure 2—source data 1. — DOI: http://dx.doi.org/10.7554/eLife.03751.015 [file elife03751s002.xlsx]

## Sheet: Fig 2B
		% Cell Death			% Cell Death (AVG)	SE
EBC1 + vehicle	Day 5	8	7.56123	10.2493	8.60351	0.832587
EBC1 + 2uM GSK690693		12.1872	10.92	10.8269	11.3114	0.438713
EBC1 + 2uM MK2206		32.3529	24.8428	23.4756	26.8904	2.75962
EBC1 + 10nM crizotinib		52.521	47.3881	54.2289	51.3793	2.05562
EBC1 + 10nM crizotinib + GSK690693		29.845	25.5892	29.8551	28.4298	1.42027
EBC1 + 10nM crizotinib + MK2206		54.8913	52.8889	52.2843	53.3548	0.78782

## Sheet: Fig 2D
		% Cell Death			% Cell Death (AVG)	SE
MCF7 + Vehicle	Day 5	10	10.1695	12.1875	10.7857	0.702623
MCF7 + 1000nM MK2206		23.4783	25.5474	32.0896	27.0384	2.59524
MCF7-Akt1-K179M + Vehicle		6.20843	7.67196	10.7817	8.22069	1.34839
MCF7-Akt1-K179M + 1000nM MK2206		19.6911	13.3136	18.1518	17.0522	1.92138
																					#DIV/0!	*

## Sheet: Fig 2E
		% Cell Death			% Cell Death (AVG)	SE
MDA-MB-361 + vehicle	Day 5	11.5789	12.5604	10.8108	11.65	0.413399
MDA-MB-361 + 250nM MK2206		25	22.549	24.3902	23.9798	0.601517
MDA-MB-361 + 500nM MK2207		28.8462	22.2222	37.2093	29.4259	3.54041
MDA-MB-361 + 1000nM MK2207		50	47.2727	41.2371	46.1699	2.11393
MDA-MB-361-hAKT1-K179M + vehicle		7.05882	7.14286	10.2857	8.16247	0.867039
MDA-MB-361-hAKT1-K179M + 250nM MK2206		11.7647	16.0714	12.931	13.5891	1.05005
MDA-MB-361-hAKT1-K179M + 500nM MK2207		18.9189	15.625	24.7059	19.7499	2.1671
MDA-MB-361-hAKT1-K179M + 1000nM MK2207		23.8095	22.5806	21.0526	22.4809	0.651079

## Sheet: Fig 2F
		% Cell Death			% Cell Death (AVG)	SE
EBC1 + Vehicle	Day 5	22.9481	14.9206	16.065	17.9779	2.50695
EBC1 + 500nM MK2206		46.875	46.6216	40.9231	44.8066	1.94312
EBC1-hAkt1-K179M + Vehicle		15.7664	17.337	13.5236	15.5423	1.10654
EBC1-hAkt1-K179M + 500nM MK2206		31.4685	32.7974	32.0423	32.1027	0.384809
EBC1-hAkt2-K181M + Vehicle		16.5342	19.7133	15.6194	17.2889	1.24059
EBC1-hAkt2-K181M + 500nM MK2206		31.338	29.1045	29.932	30.1248	0.651941

## Sheet: Fig 2G
		% Cell Death			% Cell Death (AVG)	SE
EBC1 + iAKT1 shRNA + iAKT2 shRNA (Vehicle)	Day 7	8.78076	8.3101	3.59756	6.89614	1.65488
EBC1 + iAKT1 shRNA + iAKT2 shRNA (Doxycycline)		30.5	23.6111	24.6377	26.2496	2.14576
EBC1 + iAKT1 shRNA + iAKT2 shRNA + mAKT1-K178M (Vehicle)		2.98314	2.6174	3.1496	2.91671	0.157183
EBC1 + iAKT1 shRNA + iAKT2 shRNA + mAKT1-K178M (Doxycycline)		10.7477	11.2981	14.1892	12.0783	1.06733

## Sheet: Fig 2-Fig. supplement 1
		% Cell Death			% Cell Death (AVG)	SE
MDA-MB-361 + vehicle	Day 5	1.91083	5.75539	2.77778	8.36557	0.725339
MDA-MB-361 + 250nM MK2206		17.3913	9.18367	12.0879	48.5609	4.18725
MDA-MB-361 + 500nM MK2206		10.5263	16.6667	11.2245	13.2615	1.25541
MDA-MB-361 + 1000nM MK2206		23.9437	24.6377	22.5806	10.969	3.19038
MDA-MB-361 + 2000nM MK2206		40.7895	27.9412	43.4211	11.9557	1.81815
MDA-MB-361-hAKT2 + vehicle		4.34782	2.73972	4.32098	12.2055	3.73363
MDA-MB-361-hAKT2 + 250nM MK2206		17.3469	14.5455	13.2231	15.0385	1.2157
MDA-MB-361-hAKT2 + 500nM MK2206		21.8391	16.4557	25.4386	21.2445	2.61013
MDA-MB-361-hAKT2 + 1000nM MK2206		24.6753	28	35.6322	29.4358	3.24343
MDA-MB-361-hAKT2 + 2000nM MK2206		44.2623	29.8507	35.4839	36.5323	4.19315
MDA-MB-361-hAKT2-K181M + vehicle		4.12371	1.11111	1.6129	2.28257	0.931895
MDA-MB-361-hAKT2-K181M + 250nM MK2206		1.68067	0.925926	0.934578	1.18039	0.250152
MDA-MB-361-hAKT2-K181M + 500nM MK2206		3.22581	4.80769		4.01675	0.645802
MDA-MB-361-hAKT2-K181M + 1000nM MK2206		2.5	8.43374	3.90625	4.94666	1.79017
MDA-MB-361-hAKT2-K181M + 2000nM MK2206		5.26316	9.72222	12.6214	9.20225	2.13998
