# Supplementary material for: A kinase-independent function of AKT promotes cancer cell survival
Source: eLife. 2014 Dec 31;3:e03751. doi: 10.7554/eLife.03751 (PMC4337624; doi:10.7554/eLife.03751)
Supplement: Figure 3—source data 1. — DOI: http://dx.doi.org/10.7554/eLife.03751.018 [file elife03751s003.xlsx]

## Sheet: Fig 3E
		% Cell Death			% Cell Death (AVG)	SE
MDA-MB-361 + vehicle	Day 5	10.7843	3.88889	12.5683	9.0805	2.6464
MDA-MB-361 + 250nM MK2206		26.9565	24.5614	25.8064	25.7748	0.691592
MDA-MB-361 + 500nM MK2206		31.0345	33.8346	40.708	35.1923	2.87383
MDA-MB-361 + 1uM MK2206		44.0945	37.0629	46.6667	42.608	2.87025
MDA-MB-361-Akt1-K179M + vehicle		8.62944	11.6022	11.0497	10.4271	0.912882
MDA-MB-361-Akt1-K179M + 250nM MK2206		18.705	21.7949	16.7832	19.0944	1.45978
MDA-MB-361-Akt1-K179M + 500nM MK2206		18.8811	20.6349	13.1034	17.5398	2.27523
MDA-MB-361-Akt1-K179M + 1uM MK2206		18.8406	16.7939	17.3554	17.6633	0.610556
MDA-MB-361-ΔPH-Myr-Akt1-K179M + vehicle		10.1523	7.56757	6.06061	7.92682	1.19475
MDA-MB-361-ΔPH-Myr-Akt1-K179M + 250nM MK2206		36.8421	38.1679	37.505	37.505	0.382735
MDA-MB-361-ΔPH-Myr-Akt1-K179M + 500nM MK2206		42.5926	37.7778	39.8058	40.0587	1.39566
MDA-MB-361-ΔPH-Myr-Akt1-K179M + 1uM MK2206		47.9339	50.4673	46.7213	48.3742	1.10355

## Sheet: Fig 3F
		% Cell Death			% Cell Death (AVG)	SE
MDA-MB-361 + vehicle	Day 5	9.09091	9.09091	6.91489	8.36557	0.725339
MDA-MB-361 + 250nM MK2206		23.4375	23.3333	30.3279	25.6996	2.31434
MDA-MB-361 + 1000nM MK2206		43.3735	38	44.0476	41.807	1.91344
MDA-MB-361-Akt1-K179M + vehicle		13.0435	10	11.8182	11.6206	0.884116
MDA-MB-361-Akt1-K179M + 250nM MK2206		10.084	22.9508	10.7692	14.6014	4.17941
MDA-MB-361-Akt1-K179M + 1000nM MK2206		17.5926	28.8136	20	22.1354	3.41064
MDA-MB-361-Akt1-R86A-K179M + vehicle		8.92857	11.465	8.92857	9.77404	0.845464
MDA-MB-361-Akt1-R86A-K179M + 250nM MK2206		8.88889	17.5	16.4948	14.2946	2.71838
MDA-MB-361-Akt1-R86A-K179M + 1000nM MK2206		26.1261	23.7624	41.8605	30.583	5.67987

## Sheet: Fig3-Fig. supplement 2C
		% Cell Death			% Cell Death (AVG)	SE
MDA-MB-361 + vehicle	Day 5	9.09091	9.09091	6.91489	8.36557	0.725339
MDA-MB-361 + 250nM MK2206		23.4375	23.3333	30.3279	25.6996	2.31434
MDA-MB-361 + 1000nM MK2206		43.3735	38	44.0476	41.807	1.91344
MDA-MB-361-AKT1-R25C-K179M + vehicle		9.21053	22.1519	12.7273	14.6966	3.86344
MDA-MB-361-AKT1-R25C-K179M + 250nM MK2206		14.1593	14.0496	16.0714	14.7601	0.656427
MDA-MB-361-AKT1-R25C-K179M + 1000nM MK2206		28.8889	26.2136	36.2637	30.4554	3.0051
