# Supplementary material for: A kinase-independent function of AKT promotes cancer cell survival
Source: eLife. 2014 Dec 31;3:e03751. doi: 10.7554/eLife.03751 (PMC4337624; doi:10.7554/eLife.03751)
Supplement: Figure 4—source data 1. — DOI: http://dx.doi.org/10.7554/eLife.03751.024 [file elife03751s004.xlsx]

## Sheet: Fig 4E
		% Cell Death			% Cell Death (AVG)	SE
iHEM Melanocyte media	Day 5	11.25	6.48855	7.92453	8.55436	1.41013
iHEM RPMI		31	37.5	19.863	29.4543	5.14968
iHEM-Akt2-G161V Melanocyte media		11.25	7.8947	7.3529	8.83253	1.21881
iHEM-Akt2-G161V RPMI		9.90566	16.2791	10.7143	12.2997	2.00334

## Sheet: Fig 4G
		% Cell Death			% Cell Death (AVG)	ES
EBC1-AKT1-WT + vehicle	Day 5	15.9021	17.0139	15.2381	16.0514	0.518028
EBC1-AKT1-WT + 500nM MK2206		33.3333	27.2152	26.3513	28.9666	2.19755
EBC1-AKT1-WT + 2uM MK2206		41.4847	32.906	37.7193	37.37	2.48262
EBC1-AKT1-E17K + vehicle		14.8485	18.4524	14.3704	15.8904	1.2884
EBC1-AKT1-E17K + 500nM MK2206		15.4023	17.1315	18.5446	17.0261	0.908633
EBC1-AKT1-E17K + 2uM MK2206		26.875	26.2248	25.8462	26.3153	0.300432
EBC1-AKT1-E17K-K179M + vehicle		11.0272	11.5312	14.2157	12.258	0.989585
EBC1-AKT1-E17K-K179M + 500nM MK2206		18.4	23.8754	22.2603	21.5119	1.62431
EBC1-AKT1-E17K-K179M + 2uM MK2206		28.6996	29.4355	28.6853	28.9401	0.247728
