# Supplementary material for: A kinase-independent function of AKT promotes cancer cell survival
Source: eLife. 2014 Dec 31;3:e03751. doi: 10.7554/eLife.03751 (PMC4337624; doi:10.7554/eLife.03751)
Supplement: Figure 5—source data 1. — DOI: http://dx.doi.org/10.7554/eLife.03751.026 [file elife03751s005.xlsx]

## Sheet: Fig 5B
			% Cell Death			% Cell Death (AVG)	SE
MFE-319-AKT1-shRNA	Day 7	Vehicle	13.4137	12.8111	13.2605	13.1617	0.180831
		Dox	39.5683	46.4052	40.7143	42.2293	2.11401
MFE-319-AKT2-shRNA	Day 7	Vehicle	13.6549	10.3359	10.556	11.5156	1.07155
		Dox	26.1745	26.4	24.5734	25.716	0.574987
